# Supplementary material for: A new species of Princaxelia from Shinkai Seep Field, Mariana Trench (Crustacea, Amphipoda, Pardaliscidae)
Source: Zookeys. 2021 Feb 4;1015:115–27. doi: 10.3897/zookeys.1015.59683 (PMC7878467; doi:10.3897/zookeys.1015.59683)
Supplement: XML Treatment for Princaxelia marianaensis [file zookeys.1015.59683-treatment1.xml]

<!DOCTYPE tp:taxon-treatment
  PUBLIC "-//TaxonX//DTD Taxonomic Treatment Publishing DTD v0 20100105//EN" "tax-treatment-NSO.dtd">
<tp:taxon-treatment xmlns:tp="http://www.plazi.org/taxpub"><tp:treatment-meta><kwd-group><label>Taxon classification</label><kwd><named-content xmlns:xlink="http://www.w3.org/1999/xlink" content-type="kingdom">Animalia</named-content></kwd><kwd><named-content xmlns:xlink="http://www.w3.org/1999/xlink" content-type="order">Amphipoda</named-content></kwd><kwd><named-content xmlns:xlink="http://www.w3.org/1999/xlink" content-type="family">Pardaliscidae</named-content></kwd></kwd-group><mixed-citation publication-type="journal"><person-group><name><surname>Tomikawa</surname><given-names>Ko</given-names></name><name><surname>Watanabe</surname><given-names>Hiromi Kayama</given-names></name><name><surname>Tanaka</surname><given-names>Katsuhiko</given-names></name><name><surname>Ohara</surname><given-names>Yasuhiko</given-names></name></person-group><article-title>A new species of <italic><tp:taxon-name><tp:taxon-name-part taxon-name-part-type="genus" reg="Princaxelia">Princaxelia</tp:taxon-name-part></tp:taxon-name></italic> from Shinkai Seep Field, Mariana Trench (<tp:taxon-name><tp:taxon-name-part taxon-name-part-type="subphylum">Crustacea</tp:taxon-name-part></tp:taxon-name>, <tp:taxon-name><tp:taxon-name-part taxon-name-part-type="order">Amphipoda</tp:taxon-name-part></tp:taxon-name>, <tp:taxon-name><tp:taxon-name-part taxon-name-part-type="family">Pardaliscidae</tp:taxon-name-part></tp:taxon-name>)</article-title><source>Zookeys</source><day>04</day><month>2</month><year>2021</year><volume>1015</volume><fpage>115</fpage><lpage>127</lpage><pub-id pub-id-type="doi">10.3897/zookeys.1015.59683</pub-id></mixed-citation></tp:treatment-meta><tp:nomenclature><tp:taxon-name><object-id xmlns:xlink="http://www.w3.org/1999/xlink" content-type="arpha" xlink:type="simple">65A2D440-8966-5A55-9E0B-23CBBB3EB1E8</object-id>
                <tp:taxon-name-part taxon-name-part-type="genus" reg="Princaxelia">Princaxelia</tp:taxon-name-part>
                <tp:taxon-name-part taxon-name-part-type="species" reg="marianaensis">marianaensis</tp:taxon-name-part>
                <object-id xmlns:xlink="http://www.w3.org/1999/xlink" content-type="zoobank" xlink:type="simple">http://zoobank.org/B127A8B4-7BDA-4027-A7DA-8C04F61EA6BA</object-id>
              </tp:taxon-name><tp:taxon-authority>Tomikawa &amp; Watanabe</tp:taxon-authority><tp:taxon-status xmlns:xlink="http://www.w3.org/1999/xlink" xlink:type="simple">sp. nov.</tp:taxon-status><xref ref-type="fig" rid="F2">Figures 2</xref><xref ref-type="fig" rid="F3">, 3</xref><xref ref-type="fig" rid="F4">, 4</xref><xref ref-type="fig" rid="F5">, 5</xref></tp:nomenclature><tp:treatment-sec sec-type="material" id="SECID0EJMAC"><title>Material examined.</title><p><bold><italic>Holotype</italic></bold>: female (<abbrev xmlns:xlink="http://www.w3.org/1999/xlink" xlink:title="Body length" id="ABBRID0EUMAC" xlink:type="simple">BL</abbrev> 23.9 mm), <bold><named-content xmlns:xlink="http://www.w3.org/1999/xlink" content-type="dwc:institutional_code" xlink:type="simple">AMNH</named-content></bold>_IZC 00361360, the surface of the chimney which was named as “Chim 4” in CH 3 site in the Shinkai Seep Field (<xref ref-type="bibr" rid="B15">Okumura et al. 2016</xref>), Mariana Trench (<named-content xmlns:xlink="http://www.w3.org/1999/xlink" content-type="dwc:verbatimCoordinates" xlink:type="simple"><named-content content-type="geo-json" specific-use="{&#34;type&#34;:&#34;Point&#34;,&#34;coordinates&#34;:[-143.048000,11.656000]}" id="NCID0EFNAC" xlink:type="simple">11°39.36'N, 143°2.88'W</named-content></named-content>), 5,689–5,683 m, collected by H. K. Watanabe, 17 July 2014.</p></tp:treatment-sec><tp:treatment-sec sec-type="diagnosis" id="SECID0EKNAC"><title>Diagnosis.</title><p>Posterodistal corner of epimeral plate 3 quadrate. Primary flagellum article 1 of female antenna 1 not elongate; accessory flagellum article 1 longer than each of the articles 2–6. Maxilla 1 inner plate with 1 terminal plumose seta; palp article 2 expanded, with 8 or 9 apical robust setae. Dactylus of gnathopods 1 and 2 with three strong projections on posterior margin proximal to base. Dorsal margin of coxa 5 highest at proximal end. Venral margin of coxa 7 weakly concave. Telson lobe uniformly tapering distally.</p></tp:treatment-sec><tp:treatment-sec sec-type="description" id="SECID0EPNAC"><title>Description</title><p><bold>(female). <italic>Head</italic></bold> (Fig. <xref ref-type="fig" rid="F2">2</xref>) as long as pereonites 1 and 2 combined; rostrum short, pointed; lateral cephalic corner rounded; eyes absent. Pleon (Fig. <xref ref-type="fig" rid="F2">2</xref>) with dorsal surfaces of pleonites 1–3 smooth; epimeral plates 1–3 (Fig. <xref ref-type="fig" rid="F3">3A–C</xref>) with setae on ventral submargin and posterior margin; posterodistal corner of epimeral plates 2 and 3 quadrate. Dorsal margin of urosomites 1 and 2 (Fig. <xref ref-type="fig" rid="F2">2</xref>) with distally oriented projection.</p><fig id="F2" position="float" orientation="portrait"><object-id xmlns:xlink="http://www.w3.org/1999/xlink" content-type="doi" xlink:type="simple">10.3897/zookeys.1015.59683.figure2</object-id><object-id xmlns:xlink="http://www.w3.org/1999/xlink" content-type="arpha" xlink:type="simple">C3628AFB-9312-5549-8CC2-AE9AF99DDE6A</object-id><label>Figure 2.</label><caption><p><italic><tp:taxon-name><tp:taxon-name-part taxon-name-part-type="genus" reg="Princaxelia">Princaxelia</tp:taxon-name-part> <tp:taxon-name-part taxon-name-part-type="species" reg="marianaensis">marianaensis</tp:taxon-name-part></tp:taxon-name></italic> Tomikawa &amp; Watanabe, sp. nov., holotype female (<abbrev xmlns:xlink="http://www.w3.org/1999/xlink" xlink:title="Body length" id="ABBRID0E3OAC" xlink:type="simple">BL</abbrev> 23.9 mm). Habitus, lateral view.</p></caption><graphic xmlns:xlink="http://www.w3.org/1999/xlink" xlink:href="zookeys-1015-115-g002.jpg" position="float" orientation="portrait" xlink:type="simple" id="oo_505318.jpg"><uri content-type="original_file" xlink:type="simple">https://binary.pensoft.net/fig/505318</uri></graphic></fig><fig id="F3" position="float" orientation="portrait"><object-id xmlns:xlink="http://www.w3.org/1999/xlink" content-type="doi" xlink:type="simple">10.3897/zookeys.1015.59683.figure3</object-id><object-id xmlns:xlink="http://www.w3.org/1999/xlink" content-type="arpha" xlink:type="simple">9EB77429-8120-5D1C-8230-D9A96794EDC4</object-id><label>Figure 3.</label><caption><p><italic><tp:taxon-name><tp:taxon-name-part taxon-name-part-type="genus" reg="Princaxelia">Princaxelia</tp:taxon-name-part> <tp:taxon-name-part taxon-name-part-type="species" reg="marianaensis">marianaensis</tp:taxon-name-part></tp:taxon-name></italic> Tomikawa &amp; Watanabe, sp. nov., holotype female (<abbrev xmlns:xlink="http://www.w3.org/1999/xlink" xlink:title="Body length" id="ABBRID0EYPAC" xlink:type="simple">BL</abbrev> 23.9 mm) <bold>A</bold> epimeral plate 1, lateral view <bold>B</bold> epimeral plate 2, lateral view <bold>C</bold> epimeral plate 3, lateral view <bold>D</bold> antenna 1, lateral view, some distal articles of primary flagellum omitted <bold>E</bold> antenna 2, lateral view, flagellum omitted <bold>F</bold> upper lip, anterior view <bold>G</bold> left mandible, medial view <bold>H</bold> left mandible, medial view <bold>I</bold> right mandible, medial view <bold>J</bold> lower lip, anterior view <bold>K</bold> maxilla 1, dorsal view <bold>L</bold> palp of maxilla 1, dorsal view <bold>M</bold> maxilla 2, dorsal view <bold>N</bold> maxilliped, dorsal view.</p></caption><graphic xmlns:xlink="http://www.w3.org/1999/xlink" xlink:href="zookeys-1015-115-g003.jpg" position="float" orientation="portrait" xlink:type="simple" id="oo_505319.jpg"><uri content-type="original_file" xlink:type="simple">https://binary.pensoft.net/fig/505319</uri></graphic></fig><p><bold><italic>Antenna 1</italic></bold> (Fig. <xref ref-type="fig" rid="F3">3D</xref>) length 0.3 times <abbrev xmlns:xlink="http://www.w3.org/1999/xlink" xlink:title="Body length" id="ABBRID0EJBAE" xlink:type="simple">BL</abbrev> (distal part broken off); peduncular articles 1–3 with length ratio 1.0 : 0.7 : 0.3; peduncular article 1 broadened, with anterolateral cluster of setae, some weakly plumose; posterior margin of peduncular articles 2 and 3 with clusters of short setae; primary flagellum article 1 length 1.2 times width, 3.0 times as long as article 2; accessory flagellum 6-articulated, article 1 0.9 times as long as articles 2–6 combined; primary flagellum with at least 47 articles.</p><p><bold><italic>Antenna 2</italic></bold> (Fig. <xref ref-type="fig" rid="F3">3E</xref>) length 0.4 times <abbrev xmlns:xlink="http://www.w3.org/1999/xlink" xlink:title="Body length" id="ABBRID0EYBAE" xlink:type="simple">BL</abbrev>; anterior margin of peduncular article 2 with setae; peduncular articles 4 and 5 with clusters of short setae on anterior margin, article 4 1.1 times longer than article 5; flagellum with 42 articles.</p><p><bold><italic>Upper lip</italic></bold> (Fig. <xref ref-type="fig" rid="F3">3F</xref>) asetose, with asymmetrically incised ventral margin. Mandibles (Fig. <xref ref-type="fig" rid="F3">3G–I</xref>) slightly asymmetric, incisor margins broad, anteroventral corner with strong tooth; left lacinia mobilis (Fig. <xref ref-type="fig" rid="F3">3H</xref>) broad, about 0.7 times as long as incisor, multi-dentate; right incisor (Fig. <xref ref-type="fig" rid="F3">3I</xref>) with three teeth on proximal to anterodorsal corner; right lacinia weak, with two teeth; accessory setal row of left and right mandibles each with about 20 robust setae; molar absent; mandibular palp 3-articulated with length ratio 1.0 : 1.7 : 1.5; article 1 asetose; article 2 posteriorly reflected, articles 2 and 3 with 18 and 22 setae, respectively. Lower lip (Fig. <xref ref-type="fig" rid="F3">3J</xref>) with broad outer and distinct inner lobes. Maxilla 1 (Fig. <xref ref-type="fig" rid="F3">3K, L</xref>) with inner and outer plates and palp; inner plate small with apical plumose seta; outer plate subrectangular, with 9 robust apical setae and strong projection; palp 2-articulate; article 1 with marginal setae; article 2 expanded distally with nine and eight robust setae on apical margin of left and right maxilla 1, respectively, and with apical submargin and medial margin lined with setae. Maxilla 2 (Fig. <xref ref-type="fig" rid="F3">3M</xref>) with inner plate bearing row of 13 plumose setae along apical to medial margin; outer plate slightly longer than inner plate, with three apical plumose setae. Maxilliped (Fig. <xref ref-type="fig" rid="F3">3N</xref>) with inner and outer plates and palp; inner plate small, subtriangular, not reaching base of palp, with plumose apical seta and short subapical seta; outer plate oval, reaching base of article 2 of palp, with setae along apical to medial margin; palp 4-articulate, long: article 2 longest with inner marginal rows of setae, article 3 with clusters of setae on dorsal and ventral faces and medial marginal setae, and article 4 slender, with robust setae on medial margin.</p><p><bold><italic>Gnathopod 1</italic></bold> (Fig. <xref ref-type="fig" rid="F4">4A, B</xref>) coxa subrectangular, length 1.8 times width, ventral margin straight, posterior submargin and medial face with setae; basis arched, with anterior and posterior margins with numerous setae in a row; posterior margin of merus with sparse setae; carpus oval, length 2.5 times width, posterior margin and medial face setose; propodus slender, length 0.6 times that of carpus, posterior margin weakly convex with setae; dactylus slender, slightly curved, posterior margin with three strong projections proximal to base. Gnathopod 2 (Fig. <xref ref-type="fig" rid="F4">4C, D</xref>) coxa tapering anteriorly, length 1.8 times width, posterior submargin with setae; basis slender and straight, anterior and posterior margins densely setose; carpus widely produced posteriorly with numerous long setae, length 2.3 times width; propodus and dactylus similar to gnathopod 1.</p><fig id="F4" position="float" orientation="portrait"><object-id xmlns:xlink="http://www.w3.org/1999/xlink" content-type="doi" xlink:type="simple">10.3897/zookeys.1015.59683.figure4</object-id><object-id xmlns:xlink="http://www.w3.org/1999/xlink" content-type="arpha" xlink:type="simple">B236D09A-74FB-5E3D-8F68-AD7193309DE1</object-id><label>Figure 4.</label><caption><p><italic><tp:taxon-name><tp:taxon-name-part taxon-name-part-type="genus" reg="Princaxelia">Princaxelia</tp:taxon-name-part> <tp:taxon-name-part taxon-name-part-type="species" reg="marianaensis">marianaensis</tp:taxon-name-part></tp:taxon-name></italic> Tomikawa &amp; Watanabe, sp. nov., holotype female (<abbrev xmlns:xlink="http://www.w3.org/1999/xlink" xlink:title="Body length" id="ABBRID0EFEAE" xlink:type="simple">BL</abbrev> 23.9 mm) <bold>A</bold> gnathopod 1, lateral view <bold>B</bold> dactylus of gnathopod 1, lateral view <bold>C</bold> gnathopod 2, lateral view <bold>D</bold> dactylus of gnathopod 2, lateral view <bold>E</bold> pereopod 3, lateral view <bold>F</bold> dactylus of pereopod 3, lateral view <bold>G</bold> pereopod 4, lateral view <bold>H</bold> pereopod 5, lateral view <bold>I</bold> dactylus of pereopod 5 <bold>J</bold> pereopod 6, lateral view <bold>K</bold> pereopod 7, lateral view.</p></caption><graphic xmlns:xlink="http://www.w3.org/1999/xlink" xlink:href="zookeys-1015-115-g004.jpg" position="float" orientation="portrait" xlink:type="simple" id="oo_505320.jpg"><uri content-type="original_file" xlink:type="simple">https://binary.pensoft.net/fig/505320</uri></graphic></fig><p><bold><italic>Pereopod 3</italic></bold> (Fig. <xref ref-type="fig" rid="F4">4E, F</xref>) coxa weakly rounded ventrally, with submarginal setae; basis long, posterior margin strongly setose; merus, carpus, propodus, and dactylus in length ratio 1.0 : 1.4 : 1.4 : 0.5; posterior margin of propodus lined with short setae. Pereopod 4 (Fig. <xref ref-type="fig" rid="F4">4G</xref>) similar to pereopod 3, with coxa tapering anteriorly. Pereopod 5 (Fig. <xref ref-type="fig" rid="F4">4H, I</xref>) coxa subtriangular, dorsal margin highest at proximal end, anterior and ventral submargins with setae; basis length 2.9 times width, with clusters of setae on anterior margin proximal to base, posterodistal corner weakly produced; merus, carpus, propodus, and dactylus in length ratio 1.0 : 0.8 : 1.2: 0.3; carpus and propodus with robust setae on anterior and posterior margins. Pereopod 6 (Fig. <xref ref-type="fig" rid="F4">4J</xref>) coxa weakly concave; basis length 2.5 times width, posterodistal corner quadrate; merus, carpus, propodus, and dactylus in length ratio 1.0 : 1.0 : 1.2: 0.3. Pereopod 7 (Fig. <xref ref-type="fig" rid="F4">4K</xref>) coxa weakly concave; basis length 1.9 times width, weakly expanded anteriorly, posterodistal corner quadrate.</p><p><bold><italic>Coxal gills</italic></bold> (Fig. <xref ref-type="fig" rid="F2">2</xref>) on gnathopod 2, pereopods 3–6; coxal gills 2–4 elongate, coxal gill 2 longest, its length exceeding the distal part of basis of gnathopod 2, coxal gill 6 shortest.</p><p><bold><italic>Pleopods 1–3</italic></bold> (Fig. <xref ref-type="fig" rid="F5">5A–C</xref>) each with paired retinacula (Fig. <xref ref-type="fig" rid="F5">5B</xref>) on inner distal margin of peduncle, and bifid (clothespin) setae (Fig. <xref ref-type="fig" rid="F5">5C</xref>) on inner basal margin of inner ramus; rami articles wide and flattened.</p><fig id="F5" position="float" orientation="portrait"><object-id xmlns:xlink="http://www.w3.org/1999/xlink" content-type="doi" xlink:type="simple">10.3897/zookeys.1015.59683.figure5</object-id><object-id xmlns:xlink="http://www.w3.org/1999/xlink" content-type="arpha" xlink:type="simple">E8AA37B3-0F47-562E-8063-D9D00A7D7D3A</object-id><label>Figure 5.</label><caption><p><italic><tp:taxon-name><tp:taxon-name-part taxon-name-part-type="genus" reg="Princaxelia">Princaxelia</tp:taxon-name-part> <tp:taxon-name-part taxon-name-part-type="species" reg="marianaensis">marianaensis</tp:taxon-name-part></tp:taxon-name></italic> Tomikawa &amp; Watanabe, sp. nov., holotype female (<abbrev xmlns:xlink="http://www.w3.org/1999/xlink" xlink:title="Body length" id="ABBRID0EQHAE" xlink:type="simple">BL</abbrev> 23.9 mm) <bold>A</bold> pleopod 1, anterior view, some setae on rami omitted <bold>B</bold> retinacula on peduncle of pleopod 1, anterior view <bold>C</bold> bifid (clothespin) plumose seta on inner basal margin of inner ramus of pleopod 1, anterior view <bold>D</bold> uropod 1, dorsal view, distal part of outer ramus broken <bold>E</bold> uropod 2, dorsal view <bold>F</bold> telson, dorsal view. <italic><tp:taxon-name><tp:taxon-name-part taxon-name-part-type="genus" reg="Princaxelia">Princaxelia</tp:taxon-name-part> <tp:taxon-name-part taxon-name-part-type="species" reg="jamiesoni">jamiesoni</tp:taxon-name-part></tp:taxon-name></italic> Lörz, 2010, holotype female (<abbrev xmlns:xlink="http://www.w3.org/1999/xlink" xlink:title="Body length" id="ABBRID0ELIAE" xlink:type="simple">BL</abbrev> 56.2 mm) <bold>G</bold> palp of maxilla 1, dorsal view <bold>H</bold> dactylus of gnathopod 1, lateral view <bold>I</bold> dactylus of gnathopod 2, medial view <bold>J</bold> telson, dorsal view.</p></caption><graphic xmlns:xlink="http://www.w3.org/1999/xlink" xlink:href="zookeys-1015-115-g005.jpg" position="float" orientation="portrait" xlink:type="simple" id="oo_505321.jpg"><uri content-type="original_file" xlink:type="simple">https://binary.pensoft.net/fig/505321</uri></graphic></fig><p><bold><italic>Uropod 1</italic></bold> (Fig. <xref ref-type="fig" rid="F5">5D</xref>) peduncle longer than rami, with 14 basofacial setae, distomedial peduncular projection very strong; inner ramus length 0.8 times that of peduncle, outer ramus distally damaged, rami with setal row along medial and lateral margins. Uropod 2 (Fig. <xref ref-type="fig" rid="F5">5E</xref>) peduncle slightly longer than rami, with four basofacial setae, distomedial peduncular spine shorter than that of uropod 1; inner ramus length 1.2 times that of outer ramus, rami with setal row along medial and lateral margins. Uropod 3 missing (damaged).</p><p><bold><italic>Telson</italic></bold> (Fig. <xref ref-type="fig" rid="F5">5F</xref>) length 2.3 times width, with cleft extending 80% its length; lobes tapering distally with facial setae; apex of each lobe shallowly incised with small robust seta.</p></tp:treatment-sec><tp:treatment-sec sec-type="etymology" id="SECID0EWJAE"><title>Etymology.</title><p>The specific name is an adjective derived from the type locality, the Mariana Trench.</p></tp:treatment-sec><tp:treatment-sec sec-type="DNA sequence" id="SECID0E2JAE"><title>DNA sequence.</title><p>A single nucleotide sequence of <abbrev xmlns:xlink="http://www.w3.org/1999/xlink" xlink:title="c oxidase subunit I" id="ABBRID0EBKAE" xlink:type="simple">COI</abbrev> was obtained from the holotype (AMNH_IZC 00361360; 658 bp).</p></tp:treatment-sec><tp:treatment-sec sec-type="remarks" id="SECID0EFKAE"><title>Remarks.</title><p>The morphologies of <italic><tp:taxon-name><tp:taxon-name-part taxon-name-part-type="genus" reg="Princaxelia">P.</tp:taxon-name-part> <tp:taxon-name-part taxon-name-part-type="species" reg="marianaensis">marianaensis</tp:taxon-name-part></tp:taxon-name></italic> sp. nov. and congeners are summarized in Table <xref ref-type="table" rid="T1">1</xref>. <italic><tp:taxon-name><tp:taxon-name-part taxon-name-part-type="genus" reg="Princaxelia">Princaxelia</tp:taxon-name-part> <tp:taxon-name-part taxon-name-part-type="species" reg="marianaensis">marianaensis</tp:taxon-name-part></tp:taxon-name></italic> sp. nov. is most similar to <italic><tp:taxon-name><tp:taxon-name-part taxon-name-part-type="genus" reg="Princaxelia">P.</tp:taxon-name-part> <tp:taxon-name-part taxon-name-part-type="species" reg="abyssalis">abyssalis</tp:taxon-name-part></tp:taxon-name></italic> Dahl, 1959 in having a short first flagellar article of the female antenna 1, a weakly setose maxilla 1, coxa 5 with its dorsal margin highest at the proximal end and its distal margin rounded, and a uniformly tapering telson. However, <italic><tp:taxon-name><tp:taxon-name-part taxon-name-part-type="genus" reg="Princaxelia">P.</tp:taxon-name-part> <tp:taxon-name-part taxon-name-part-type="species" reg="marianaensis">marianaensis</tp:taxon-name-part></tp:taxon-name></italic> sp. nov. differs from the description of <italic><tp:taxon-name><tp:taxon-name-part taxon-name-part-type="genus" reg="Princaxelia">P.</tp:taxon-name-part> <tp:taxon-name-part taxon-name-part-type="species" reg="abyssalis">abyssalis</tp:taxon-name-part></tp:taxon-name></italic> in having the posterodistal corner of epimeral plate 3 quadrate in <italic><tp:taxon-name><tp:taxon-name-part taxon-name-part-type="genus" reg="Princaxelia">P.</tp:taxon-name-part> <tp:taxon-name-part taxon-name-part-type="species" reg="marianaensis">marianaensis</tp:taxon-name-part></tp:taxon-name></italic> sp. nov. but rounded in <italic><tp:taxon-name><tp:taxon-name-part taxon-name-part-type="genus" reg="Princaxelia">P.</tp:taxon-name-part> <tp:taxon-name-part taxon-name-part-type="species" reg="abyssalis">abyssalis</tp:taxon-name-part></tp:taxon-name></italic>; the accessory flagellum article 1 of the female antenna 1 longer than each of the articles 2–6 in <italic><tp:taxon-name><tp:taxon-name-part taxon-name-part-type="genus" reg="Princaxelia">P.</tp:taxon-name-part> <tp:taxon-name-part taxon-name-part-type="species" reg="marianaensis">marianaensis</tp:taxon-name-part></tp:taxon-name></italic> sp. nov. but equal to the length of the remaining segments in <italic><tp:taxon-name><tp:taxon-name-part taxon-name-part-type="genus" reg="Princaxelia">P.</tp:taxon-name-part> <tp:taxon-name-part taxon-name-part-type="species" reg="abyssalis">abyssalis</tp:taxon-name-part></tp:taxon-name></italic>; and the ventral margin of the coxa 7 weakly concave in <italic><tp:taxon-name><tp:taxon-name-part taxon-name-part-type="genus" reg="Princaxelia">P.</tp:taxon-name-part> <tp:taxon-name-part taxon-name-part-type="species" reg="marianaensis">marianaensis</tp:taxon-name-part></tp:taxon-name></italic> sp. nov. but straight in <italic><tp:taxon-name><tp:taxon-name-part taxon-name-part-type="genus" reg="Princaxelia">P.</tp:taxon-name-part> <tp:taxon-name-part taxon-name-part-type="species" reg="abyssalis">abyssalis</tp:taxon-name-part></tp:taxon-name></italic>.</p><table-wrap id="T1" position="float" orientation="portrait"><label>Table 1.</label><caption><p>Morphological comparison of <italic><tp:taxon-name><tp:taxon-name-part taxon-name-part-type="genus" reg="Princaxelia">Princaxelia</tp:taxon-name-part></tp:taxon-name></italic> species.</p></caption><table id="TID0EF5AE" rules="all"><tbody><tr><th rowspan="1" colspan="1"/><th rowspan="1" colspan="1"><italic><tp:taxon-name><tp:taxon-name-part taxon-name-part-type="genus" reg="Princaxelia">P.</tp:taxon-name-part> <tp:taxon-name-part taxon-name-part-type="species" reg="marianaensis">marianaensis</tp:taxon-name-part></tp:taxon-name></italic> Tomikawa &amp; Watanabe, sp. nov.</th><th rowspan="1" colspan="1"><italic><tp:taxon-name><tp:taxon-name-part taxon-name-part-type="genus" reg="Princaxelia">P.</tp:taxon-name-part> <tp:taxon-name-part taxon-name-part-type="species" reg="abyssalis">abyssalis</tp:taxon-name-part></tp:taxon-name></italic> Dahl, 1959</th><th rowspan="1" colspan="1"><italic><tp:taxon-name><tp:taxon-name-part taxon-name-part-type="genus" reg="Princaxelia">P.</tp:taxon-name-part> <tp:taxon-name-part taxon-name-part-type="species" reg="jamiesoni">jamiesoni</tp:taxon-name-part></tp:taxon-name></italic> Lörz, 2010</th><th rowspan="1" colspan="1"><italic><tp:taxon-name><tp:taxon-name-part taxon-name-part-type="genus" reg="Princaxelia">P.</tp:taxon-name-part> <tp:taxon-name-part taxon-name-part-type="species" reg="magna">magna</tp:taxon-name-part></tp:taxon-name></italic> Kamenskaya, 1977</th><th rowspan="1" colspan="1"><italic><tp:taxon-name><tp:taxon-name-part taxon-name-part-type="genus" reg="Princaxelia">P.</tp:taxon-name-part> <tp:taxon-name-part taxon-name-part-type="species" reg="stephenseni">stephenseni</tp:taxon-name-part></tp:taxon-name></italic> Dahl, 1959</th></tr><tr><td rowspan="1" colspan="1">Maximum body size</td><td rowspan="1" colspan="1">female 23.9 mm</td><td rowspan="1" colspan="1">male 21 mm, female 32 mm</td><td rowspan="1" colspan="1">male 57 mm, female 61 mm</td><td rowspan="1" colspan="1">male 52 mm</td><td rowspan="1" colspan="1">male 10 mm, female 11 mm</td></tr><tr><td rowspan="1" colspan="1">Epimeral plate 3 posterodistal corner</td><td rowspan="1" colspan="1">quadrate</td><td rowspan="1" colspan="1">rounded</td><td rowspan="1" colspan="1">quadrate</td><td rowspan="1" colspan="1">quadrate</td><td rowspan="1" colspan="1">weakly rounded</td></tr><tr><td rowspan="1" colspan="1">Dorsal projections on urosomites 1 and 2</td><td rowspan="1" colspan="1">pointing toward distal end</td><td rowspan="1" colspan="1">unknown</td><td rowspan="1" colspan="1">pointing toward distal end</td><td rowspan="1" colspan="1">pointing upright</td><td rowspan="1" colspan="1">pointing toward distal end</td></tr><tr><td rowspan="1" colspan="1">Upper lip</td><td rowspan="1" colspan="1">strongly asymmetrical</td><td rowspan="1" colspan="1">unknown</td><td rowspan="1" colspan="1">slightly asymmetrical</td><td rowspan="1" colspan="1">strongly asymmetrical</td><td rowspan="1" colspan="1">nearly asymmetrical</td></tr><tr><td rowspan="1" colspan="1">Maxilla 1 palp article 2</td><td rowspan="1" colspan="1">expanded</td><td rowspan="1" colspan="1">expanded</td><td rowspan="1" colspan="1">expanded</td><td rowspan="1" colspan="1">expanded</td><td rowspan="1" colspan="1">not expanded</td></tr><tr><td rowspan="1" colspan="1">Maxilla 1 palp article 2</td><td rowspan="1" colspan="1">9 apical robust setae</td><td rowspan="1" colspan="1">less than 14 apical robust setae</td><td rowspan="1" colspan="1">25 apical robust setae</td><td rowspan="1" colspan="1">approx. 10 apical robust setae</td><td rowspan="1" colspan="1">7 apical robust setae</td></tr><tr><td rowspan="1" colspan="1">Maxilla 1 inner plate</td><td rowspan="1" colspan="1">1 plumose seta</td><td rowspan="1" colspan="1">1 plumose seta</td><td rowspan="1" colspan="1">1 plumose seta</td><td rowspan="1" colspan="1">6 plumose setae</td><td rowspan="1" colspan="1">1 plumose seta</td></tr><tr><td rowspan="1" colspan="1">Female antenna 1 primary flagellum article 1</td><td rowspan="1" colspan="1">not elongated</td><td rowspan="1" colspan="1">not elongated</td><td rowspan="1" colspan="1">elongated</td><td rowspan="1" colspan="1">unknown</td><td rowspan="1" colspan="1">elongated</td></tr><tr><td rowspan="1" colspan="1">Female antenna 1 accessory flagellum article 1</td><td rowspan="1" colspan="1">longer than each of the rest</td><td rowspan="1" colspan="1">equal to length of remaining articles</td><td rowspan="1" colspan="1">longer than each of the rest</td><td rowspan="1" colspan="1">unknown</td><td rowspan="1" colspan="1">unknown</td></tr><tr><td rowspan="1" colspan="1">Gnathopods 1 and 2 dactyli</td><td rowspan="1" colspan="1">3 strong projections near the base</td><td rowspan="1" colspan="1">unknown</td><td rowspan="1" colspan="1">8–9 strong projections near the base</td><td rowspan="1" colspan="1">4 strong projections near the base</td><td rowspan="1" colspan="1">unknown (absent?)</td></tr><tr><td rowspan="1" colspan="1">Coxa 5 dorsal margin</td><td rowspan="1" colspan="1">highest at proximal end</td><td rowspan="1" colspan="1">highest at proximal end</td><td rowspan="1" colspan="1">straight</td><td rowspan="1" colspan="1">convex</td><td rowspan="1" colspan="1">straight / convex</td></tr><tr><td rowspan="1" colspan="1">Coxa 5 distal margin</td><td rowspan="1" colspan="1">rounded</td><td rowspan="1" colspan="1">rounded</td><td rowspan="1" colspan="1">rounded</td><td rowspan="1" colspan="1">slightly pointed</td><td rowspan="1" colspan="1">straight</td></tr><tr><td rowspan="1" colspan="1">Coxa 7 ventral margin</td><td rowspan="1" colspan="1">shallowly concave</td><td rowspan="1" colspan="1">straight</td><td rowspan="1" colspan="1">slightly concave</td><td rowspan="1" colspan="1">slightly concave</td><td rowspan="1" colspan="1">straight</td></tr><tr><td rowspan="1" colspan="1">Telson lobe</td><td rowspan="1" colspan="1">uniformly tapering distally</td><td rowspan="1" colspan="1">uniformly tapering distally</td><td rowspan="1" colspan="1">tapering from distal 1/3</td><td rowspan="1" colspan="1">weakly tapering distally</td><td rowspan="1" colspan="1">unknown</td></tr><tr><td rowspan="1" colspan="1">References</td><td rowspan="1" colspan="1">This study</td><td rowspan="1" colspan="1">
                        <xref ref-type="bibr" rid="B4">Dahl (1959)</xref>
                      </td><td rowspan="1" colspan="1"><xref ref-type="bibr" rid="B12">Lörz (2010)</xref>; this study</td><td rowspan="1" colspan="1">
                        <xref ref-type="bibr" rid="B9">Kamenskaya (1977)</xref>
                      </td><td rowspan="1" colspan="1"><xref ref-type="bibr" rid="B4">Dahl (1959)</xref>; <xref ref-type="bibr" rid="B12">Lörz (2010)</xref></td></tr></tbody></table></table-wrap><p><italic><tp:taxon-name><tp:taxon-name-part taxon-name-part-type="genus" reg="Princaxelia">Princaxelia</tp:taxon-name-part> <tp:taxon-name-part taxon-name-part-type="species" reg="jamiesoni">jamiesoni</tp:taxon-name-part></tp:taxon-name></italic> Lörz, 2010 was described from 7,703 m and 9,316 m in the Japan and Izu-Ogasawara trenches, respectively (<xref ref-type="bibr" rid="B12">Lörz 2010</xref>), and subsequently from 7,055–9,583 m in the Kurile-Kamchatka Trench (<xref ref-type="bibr" rid="B8">Jażdżewska and Mamos 2019</xref>). Examination of the holotype of <italic><tp:taxon-name><tp:taxon-name-part taxon-name-part-type="genus" reg="Princaxelia">P.</tp:taxon-name-part> <tp:taxon-name-part taxon-name-part-type="species" reg="jamiesoni">jamiesoni</tp:taxon-name-part></tp:taxon-name></italic> reveals new features not originally described which facilitate differentiation of this species from <italic><tp:taxon-name><tp:taxon-name-part taxon-name-part-type="genus" reg="Princaxelia">P.</tp:taxon-name-part> <tp:taxon-name-part taxon-name-part-type="species" reg="marianaensis">marianaensis</tp:taxon-name-part></tp:taxon-name></italic> sp. nov.: the palp article 2 of the maxilla 1 bears eight or nine robust apical setae in <italic><tp:taxon-name><tp:taxon-name-part taxon-name-part-type="genus" reg="Princaxelia">P.</tp:taxon-name-part> <tp:taxon-name-part taxon-name-part-type="species" reg="marianaensis">marianaensis</tp:taxon-name-part></tp:taxon-name></italic> sp. nov. but 25 robust apical setae in <italic><tp:taxon-name><tp:taxon-name-part taxon-name-part-type="genus" reg="Princaxelia">P.</tp:taxon-name-part> <tp:taxon-name-part taxon-name-part-type="species" reg="jamiesoni">jamiesoni</tp:taxon-name-part></tp:taxon-name></italic> (Fig. <xref ref-type="fig" rid="F5">5G</xref>); the dactylus of gnathopods 1 and 2 has three strong projections proximal to its base in <italic><tp:taxon-name><tp:taxon-name-part taxon-name-part-type="genus" reg="Princaxelia">P.</tp:taxon-name-part> <tp:taxon-name-part taxon-name-part-type="species" reg="marianaensis">marianaensis</tp:taxon-name-part></tp:taxon-name></italic> sp. nov., but eight or nine strong projections proximal to the base of the dactylus in <italic><tp:taxon-name><tp:taxon-name-part taxon-name-part-type="genus" reg="Princaxelia">P.</tp:taxon-name-part> <tp:taxon-name-part taxon-name-part-type="species" reg="jamiesoni">jamiesoni</tp:taxon-name-part></tp:taxon-name></italic> (Fig. <xref ref-type="fig" rid="F5">5H, I</xref>); and the telson lobe uniformly tapers distally in <italic><tp:taxon-name><tp:taxon-name-part taxon-name-part-type="genus" reg="Princaxelia">P.</tp:taxon-name-part> <tp:taxon-name-part taxon-name-part-type="species" reg="marianaensis">marianaensis</tp:taxon-name-part></tp:taxon-name></italic> sp. nov. but tapers from the distal 1/3 in <italic><tp:taxon-name><tp:taxon-name-part taxon-name-part-type="genus" reg="Princaxelia">P.</tp:taxon-name-part> <tp:taxon-name-part taxon-name-part-type="species" reg="jamiesoni">jamiesoni</tp:taxon-name-part></tp:taxon-name></italic> (Fig. <xref ref-type="fig" rid="F5">5J</xref>). While two projections on the dactylus of the left gnathopod 2 were originally described for <italic><tp:taxon-name><tp:taxon-name-part taxon-name-part-type="genus" reg="Princaxelia">P.</tp:taxon-name-part> <tp:taxon-name-part taxon-name-part-type="species" reg="jamiesoni">jamiesoni</tp:taxon-name-part></tp:taxon-name></italic>, we report nine projections on the right gnathopod 2 of the holotype; we believe that <xref ref-type="bibr" rid="B12">Lörz (2010)</xref> described the damaged left gnathopod 2.</p><p>The morphology of <italic><tp:taxon-name><tp:taxon-name-part taxon-name-part-type="genus" reg="Princaxelia">Princaxelia</tp:taxon-name-part></tp:taxon-name></italic> is consistent with an animal that swims in that its body is streamlined, flat, and has well-developed pleopods (<xref ref-type="bibr" rid="B12">Lörz 2010</xref>). Analyses of the locomotion of <italic><tp:taxon-name><tp:taxon-name-part taxon-name-part-type="genus" reg="Princaxelia">Princaxelia</tp:taxon-name-part></tp:taxon-name></italic> species demonstrate they have a high swimming ability – a trait useful for preying on other amphipods in hadal trenches (<xref ref-type="bibr" rid="B7">Jamieson et al. 2012</xref>). Amphipods lack a planktonic larval stage and generally have low dispersal ability (<xref ref-type="bibr" rid="B2">Chapman 2007</xref>). Judging from known habitat depths of <italic><tp:taxon-name><tp:taxon-name-part taxon-name-part-type="genus" reg="Princaxelia">Princaxelia</tp:taxon-name-part></tp:taxon-name></italic>, with the exception of the bathypelagic <italic><tp:taxon-name><tp:taxon-name-part taxon-name-part-type="genus" reg="Princaxelia">P.</tp:taxon-name-part> <tp:taxon-name-part taxon-name-part-type="species" reg="stephenseni">stephenseni</tp:taxon-name-part></tp:taxon-name></italic>, the distributions of species might be expected to be restricted to individual trenches. However, <italic><tp:taxon-name><tp:taxon-name-part taxon-name-part-type="genus" reg="Princaxelia">P.</tp:taxon-name-part> <tp:taxon-name-part taxon-name-part-type="species" reg="abyssalis">abyssalis</tp:taxon-name-part></tp:taxon-name></italic>, and especially <italic><tp:taxon-name><tp:taxon-name-part taxon-name-part-type="genus" reg="Princaxelia">P.</tp:taxon-name-part> <tp:taxon-name-part taxon-name-part-type="species" reg="jamiesoni">jamiesoni</tp:taxon-name-part></tp:taxon-name></italic>, are reported from multiple trenches (Fig. <xref ref-type="fig" rid="F6">6</xref>) (<xref ref-type="bibr" rid="B10">Kamenskaya 1981</xref>, <xref ref-type="bibr" rid="B11">1997</xref>; <xref ref-type="bibr" rid="B12">Lörz 2010</xref>; <xref ref-type="bibr" rid="B8">Jażdżewska and Mamos 2019</xref>). Deep-sea amphipod species previously regarded as widely distributed have since been found to contain cryptic species (e.g., <xref ref-type="bibr" rid="B13">Narahara-Nakano et al. 2018</xref>). <xref ref-type="bibr" rid="B12">Lörz (2010)</xref> also considered that <italic><tp:taxon-name><tp:taxon-name-part taxon-name-part-type="genus" reg="Princaxelia">P.</tp:taxon-name-part> <tp:taxon-name-part taxon-name-part-type="species" reg="abyssalis">abyssalis</tp:taxon-name-part></tp:taxon-name></italic>, as reported from multiple trenches by <xref ref-type="bibr" rid="B10">Kamenskaya (1981)</xref>, may contain other or undescribed species. It is possible that <italic><tp:taxon-name><tp:taxon-name-part taxon-name-part-type="genus" reg="Princaxelia">P.</tp:taxon-name-part> <tp:taxon-name-part taxon-name-part-type="species" reg="abyssalis">abyssalis</tp:taxon-name-part></tp:taxon-name></italic> and <italic><tp:taxon-name><tp:taxon-name-part taxon-name-part-type="genus" reg="Princaxelia">P.</tp:taxon-name-part> <tp:taxon-name-part taxon-name-part-type="species" reg="jamiesoni">jamiesoni</tp:taxon-name-part></tp:taxon-name></italic> represent species complexes, but a greater understanding of species diversity of this hadal-dwelling genus will require additional genetic and morphological analyses.</p><fig id="F6" position="float" orientation="portrait"><object-id xmlns:xlink="http://www.w3.org/1999/xlink" content-type="doi" xlink:type="simple">10.3897/zookeys.1015.59683.figure6</object-id><object-id xmlns:xlink="http://www.w3.org/1999/xlink" content-type="arpha" xlink:type="simple">4DA28421-F047-5617-B72E-6F38153396E4</object-id><label>Figure 6.</label><caption><p>Geographical distributions of the species of <italic><tp:taxon-name><tp:taxon-name-part taxon-name-part-type="genus" reg="Princaxelia">Princaxelia</tp:taxon-name-part></tp:taxon-name></italic> (map data from <xref ref-type="bibr" rid="B6">GEBCO Compilation Group [2020]</xref>). The exact location of the distribution of <italic><tp:taxon-name><tp:taxon-name-part taxon-name-part-type="genus" reg="Princaxelia">P.</tp:taxon-name-part> <tp:taxon-name-part taxon-name-part-type="species" reg="abyssalis">abyssalis</tp:taxon-name-part></tp:taxon-name></italic> in the Aleutian Trench is uncertain.</p></caption><graphic xmlns:xlink="http://www.w3.org/1999/xlink" xlink:href="zookeys-1015-115-g006.jpg" position="float" orientation="portrait" xlink:type="simple" id="oo_505322.jpg"><uri content-type="original_file" xlink:type="simple">https://binary.pensoft.net/fig/505322</uri></graphic></fig></tp:treatment-sec><ref-list><ref id="B15"><mixed-citation xmlns:xlink="http://www.w3.org/1999/xlink" xlink:type="simple"><person-group><name name-style="western"><surname>Okumura</surname><given-names>T</given-names></name><name name-style="western"><surname>Ohara</surname><given-names>Y</given-names></name><name name-style="western"><surname>Stern</surname><given-names>RJ</given-names></name><name name-style="western"><surname>Yamanaka</surname><given-names>T</given-names></name><name name-style="western"><surname>Onishi</surname><given-names>Y</given-names></name><name name-style="western"><surname>Watanabe</surname><given-names>H</given-names></name><name name-style="western"><surname>Chen</surname><given-names>C</given-names></name><name name-style="western"><surname>Bloomer</surname><given-names>SH</given-names></name><name name-style="western"><surname>Pujana</surname><given-names>I</given-names></name><name name-style="western"><surname>Sakai</surname><given-names>S</given-names></name><name name-style="western"><surname>Ishii</surname><given-names>T</given-names></name><name name-style="western"><surname>Takai</surname><given-names>K</given-names></name></person-group> (<year>2016</year>) <article-title>Brucite chimney formation and carbonate alteration at the Shinkai Seep Field, a serpentinite‐hosted vent system in the southern Mariana forearc.</article-title><source>Geochemistry, Geophysics, Geosystems</source><volume>17</volume>(<issue>9</issue>): <fpage>3775</fpage>–<lpage>3796</lpage>. <ext-link xlink:type="simple" ext-link-type="doi" xlink:href="10.1002/2016GC006449">https://doi.org/10.1002/2016GC006449</ext-link></mixed-citation></ref><ref id="B4"><mixed-citation xmlns:xlink="http://www.w3.org/1999/xlink" xlink:type="simple"><person-group><name name-style="western"><surname>Dahl</surname><given-names>E</given-names></name></person-group> (<year>1959</year>) <tp:taxon-name><tp:taxon-name-part taxon-name-part-type="order">Amphipoda</tp:taxon-name-part></tp:taxon-name> from depth exceeding 6000 meters. In: Galathea Report: Scientific Results of the Danish Deep-Sea Expedition Round the World 1950–1952 (Vol. 1). Danish Science Press, Copenhagen, 211–241.</mixed-citation></ref><ref id="B12"><mixed-citation xmlns:xlink="http://www.w3.org/1999/xlink" xlink:type="simple"><person-group><name name-style="western"><surname>Lörz</surname><given-names>AN</given-names></name></person-group> (<year>2010</year>) <article-title>Trench treasures: the genus <italic><tp:taxon-name><tp:taxon-name-part taxon-name-part-type="genus">Princaxelia</tp:taxon-name-part></tp:taxon-name></italic> (<tp:taxon-name><tp:taxon-name-part taxon-name-part-type="family">Pardaliscidae</tp:taxon-name-part></tp:taxon-name>, <tp:taxon-name><tp:taxon-name-part taxon-name-part-type="order">Amphipoda</tp:taxon-name-part></tp:taxon-name>).</article-title><source>Zoologica Baetica</source><volume>21</volume>: <fpage>65</fpage>–<lpage>84</lpage>.</mixed-citation></ref><ref id="B9"><mixed-citation xmlns:xlink="http://www.w3.org/1999/xlink" xlink:type="simple"><person-group><name name-style="western"><surname>Kamenskaya</surname><given-names>OE</given-names></name></person-group> (<year>1977</year>) <article-title>Two new species of ultraabyssal amphipods from Yap Trench.</article-title><source>Akademia Nauk SSSR</source><volume>108</volume>: <fpage>105</fpage>–<lpage>114</lpage>. [in Russian]</mixed-citation></ref><ref id="B8"><mixed-citation xmlns:xlink="http://www.w3.org/1999/xlink" xlink:type="simple"><person-group><name name-style="western"><surname>Jażdżewska</surname><given-names>AM</given-names></name><name name-style="western"><surname>Mamos</surname><given-names>T</given-names></name></person-group> (<year>2019</year>) High species richness of Northwest Pacific deep-sea amphipods revealed through DNA barcoding. Progress in Oceanography 178: e102184. <ext-link xlink:type="simple" ext-link-type="doi" xlink:href="10.1016/j.pocean.2019.102184">https://doi.org/10.1016/j.pocean.2019.102184</ext-link></mixed-citation></ref><ref id="B7"><mixed-citation xmlns:xlink="http://www.w3.org/1999/xlink" xlink:type="simple"><person-group><name name-style="western"><surname>Jamieson</surname><given-names>AJ</given-names></name><name name-style="western"><surname>Lörz</surname><given-names>AN</given-names></name><name name-style="western"><surname>Fujii</surname><given-names>T</given-names></name><name name-style="western"><surname>Priede</surname><given-names>IG</given-names></name></person-group> (<year>2012</year>) <article-title><italic>In situ</italic> observations of trophic behavior and locomotion of <italic><tp:taxon-name><tp:taxon-name-part taxon-name-part-type="genus">Princaxelia</tp:taxon-name-part></tp:taxon-name></italic> amphipods (<tp:taxon-name><tp:taxon-name-part taxon-name-part-type="subphylum">Crustacea</tp:taxon-name-part></tp:taxon-name>: <tp:taxon-name><tp:taxon-name-part taxon-name-part-type="family">Pardaliscidae</tp:taxon-name-part></tp:taxon-name>) at hadal depths in four West Pacific Trenches.</article-title><source>Journal of the Marine Biological Association of the United Kingdom</source><volume>92</volume>: <fpage>143</fpage>–<lpage>150</lpage>. <ext-link xlink:type="simple" ext-link-type="doi" xlink:href="10.1017/S0025315411000452">https://doi.org/10.1017/S0025315411000452</ext-link></mixed-citation></ref><ref id="B2"><mixed-citation xmlns:xlink="http://www.w3.org/1999/xlink" xlink:type="simple"><person-group><name name-style="western"><surname>Chapman</surname><given-names>JW</given-names></name></person-group> (<year>2007</year>) <article-title><tp:taxon-name><tp:taxon-name-part taxon-name-part-type="suborder">Gammaridea</tp:taxon-name-part></tp:taxon-name>.</article-title> In: <person-group><name name-style="western"><surname>Carlton</surname><given-names>JT</given-names></name></person-group> (<role>Ed.</role>) <issue-title>The Light and Smith manual: Intertidal Invertebrates from Central California to Oregon (4th edn.</issue-title><source>). University of California Press, Berkeley</source>, <fpage>545</fpage>–<lpage>618</lpage>.</mixed-citation></ref><ref id="B6"><mixed-citation xmlns:xlink="http://www.w3.org/1999/xlink" xlink:type="simple"><institution xlink:type="simple">GEBCO Compilation Group</institution> (<year>2020</year>) GEBCO 2020 Grid – a continuous terrain model of the global oceans and land. British Oceanographic Data Centre, National Oceanography Centre, NERC. <ext-link xlink:type="simple" ext-link-type="doi" xlink:href="10.5285/a29c5465-b138-234d-e053-6c86abc040b9">https://doi.org/10.5285/a29c5465-b138-234d-e053-6c86abc040b9</ext-link></mixed-citation></ref><ref id="B10"><mixed-citation xmlns:xlink="http://www.w3.org/1999/xlink" xlink:type="simple"><person-group><name name-style="western"><surname>Kamenskaya</surname><given-names>OE</given-names></name></person-group> (<year>1981</year>) <article-title>The amphipods (<tp:taxon-name><tp:taxon-name-part taxon-name-part-type="subphylum">Crustacea</tp:taxon-name-part></tp:taxon-name>) from deep-sea trenches in the western part of the Pacific Ocean.</article-title><source>Trudy Instituta Okeanologii</source><volume>115</volume>: <fpage>94</fpage>–<lpage>107</lpage>. [in Russian]</mixed-citation></ref><ref id="B11"><mixed-citation xmlns:xlink="http://www.w3.org/1999/xlink" xlink:type="simple"><person-group><name name-style="western"><surname>Kamenskaya</surname><given-names>OE</given-names></name></person-group> (<year>1997</year>) Peculiarities of the vertical distribution of the amphipods in the region of the Kuril-Kamchatka Trench. Russian Academy of Sciences, P.P. Shirshov Institute of Oceanology, Moscow, 141–168. [in Russian]</mixed-citation></ref><ref id="B13"><mixed-citation xmlns:xlink="http://www.w3.org/1999/xlink" xlink:type="simple"><person-group><name name-style="western"><surname>Narahara-Nakano</surname><given-names>Y</given-names></name><name name-style="western"><surname>Nakano</surname><given-names>T</given-names></name><name name-style="western"><surname>Tomikawa</surname><given-names>K</given-names></name></person-group> (<year>2018</year>) <article-title>Deep-sea amphipod genus <italic><tp:taxon-name><tp:taxon-name-part taxon-name-part-type="genus">Eurythenes</tp:taxon-name-part></tp:taxon-name></italic> from Japan, with a description of a new <italic><tp:taxon-name><tp:taxon-name-part taxon-name-part-type="genus">Eurythenes</tp:taxon-name-part></tp:taxon-name></italic> species from off Hokkaido (<tp:taxon-name><tp:taxon-name-part taxon-name-part-type="subphylum">Crustacea</tp:taxon-name-part></tp:taxon-name>: <tp:taxon-name><tp:taxon-name-part taxon-name-part-type="order">Amphipoda</tp:taxon-name-part></tp:taxon-name>: <tp:taxon-name><tp:taxon-name-part taxon-name-part-type="superfamily">Lysianassoidea</tp:taxon-name-part></tp:taxon-name>).</article-title><source>Marine Biodiversity</source><volume>48</volume>: <fpage>603</fpage>–<lpage>620</lpage>. <ext-link xlink:type="simple" ext-link-type="doi" xlink:href="10.1007/s12526-017-0758-4">https://doi.org/10.1007/s12526-017-0758-4</ext-link></mixed-citation></ref></ref-list></tp:taxon-treatment>
